# Supplementary material for: Design of Alginate-Based Bionanocomposites with Electrical Conductivity for Active Food Packaging
Source: Int J Mol Sci. 2021 Sep 14;22(18):9943. doi: 10.3390/ijms22189943 (PMC8466826; doi:10.3390/ijms22189943)
Supplement: Supplementary file 1 [file ijms-22-09943-s001.zip]

Archive with 1 entries (1 files):
- ijms-1360557-supplementary.pdf
